# Supplementary material for: Actual and estimated adenoma detection rates: a 2‐year monocentric colonoscopic screening outcome in Shenzhen, China
Source: JGH Open. 2020 Mar 16;4(4):707–12. doi: 10.1002/jgh3.12322 (PMC7411544; doi:10.1002/jgh3.12322)
Supplement: Supplementary file 1 — Table S1. PDR, actual ADR, and estimated ADR values per colonic segment across two patient age groups. [file JGH3-4-707-s001.xlsx]

## Sheet: Sheet1
Staff	# procedures		Entire colon						Proximal						Distal						Cecum						Ascending colon						Hepatic flexure						Traverse colon						Splenic flexure
	< 50	≥ 50	<50			>=50			<50			>=50			<50			>=50			<50			>=50			<50			>=50			<50			>=50			<50			>=50			<50			>=50
			PDR	Actual ADR	Estimated ADR	PDR	Actual ADR	Estimated ADR	PDR	Actual ADR	Estimated ADR	PDR	Actual ADR	Estimated ADR	PDR	Actual ADR	Estimated ADR	PDR	Actual ADR	Estimated ADR	PDR	Actual ADR	Estimated ADR	PDR	Actual ADR	Estimated ADR	PDR	Actual ADR	Estimated ADR	PDR	Actual ADR	Estimated ADR	PDR	Actual ADR	Estimated ADR	PDR	Actual ADR	Estimated ADR	PDR	Actual ADR	Estimated ADR	PDR	Actual ADR	Estimated ADR	PDR	Actual ADR	Estimated ADR	PDR	Actual ADR
A	302	144	2	1	0.8	12.5	6.9	7.3	0.7	0.7	0.3	5.6	4.2	3.2	1.3	0.3	0.5	9	4.2	5.2	0.3	0.3	0.1	0	0	0	0	0	0	2.1	2.1	1.5	0	0	0	1.4	0.7	1	0.3	0.3	0.1	2.1	1.4	1.5	0	0	0	0	0
B	24	42	16.7	4.2	6.6	28.6	19	16.6	8.3	0	3.3	4.8	2.4	2.8	8.3	4.2	3.3	21.4	14.3	12.5	4.2	0	1.9	0	0	0	4.2	0	1.9	2.4	2.4	1.7	0	0	0	0	0	0	0	0	0	2.4	0	1.7	0	0	0	0	0
C	524	286	18.5	8.8	7.3	34.6	19.6	20.1	7.8	4.4	3.1	13.6	10.5	7.9	12.2	4.8	4.8	25.5	11.2	14.8	0.6	0.6	0.3	2.8	2.1	2	1.9	1	0.9	2.4	1.7	1.7	1.3	0.6	0.6	1.7	1.7	1.2	4.6	2.3	2.1	8.4	6.3	6	0	0	0	1	0
D	984	441	12	4.8	4.7	29	16.6	16.9	3.8	2	1.5	11.8	7	6.9	9.1	3.2	3.6	23.4	12.7	13.6	0.5	0.2	0.2	0.7	0.7	0.5	1.2	0.7	0.5	5.4	3.9	3.9	0.9	0.4	0.4	1.8	0.9	1.3	1.6	1	0.7	4.5	2.3	3.2	0.1	0.1	0	0	0
E	229	138	11.8	6.1	4.7	27.5	17.4	16	4.4	2.6	1.7	11.6	6.5	6.7	8.7	3.5	3.5	22.5	13	13.1	0.4	0	0.2	2.2	1.4	1.5	1.7	1.3	0.8	3.6	2.9	2.6	0.4	0	0.2	0.7	0	0.5	1.7	1.3	0.8	6.5	2.9	4.6	0	0	0	0.7	0.7
F	375	256	18.1	9.3	7.2	40.6	23.8	23.6	6.1	4	2.4	17.2	10.9	10	14.1	6.1	5.6	29.3	15.6	17	1.1	1.1	0.5	2.3	1.6	1.7	2.9	1.6	1.3	6.6	4.3	4.7	0	0	0	2	1.6	1.4	2.7	1.9	1.2	8.6	5.5	6.1	1.1	0.8	0.5	0.8	0.4
G	238	127	12.2	5.9	4.8	29.1	22	16.9	4.2	2.5	1.7	12.6	9.4	7.3	8.4	3.4	3.3	17.3	12.6	10.1	0	0	0	0.8	0.8	0.6	1.3	0.4	0.6	6.3	5.5	4.5	0	0	0	0	0	0	2.9	2.1	1.3	6.3	3.9	4.5	0	0	0	0	0
H	525	162	14.7	6.7	5.8	31.5	19.8	18.3	5.9	3	2.3	16	12.3	9.3	10.1	4.4	4	18.5	8.6	10.8	2.3	1.1	1	2.5	1.2	1.8	1.7	1.1	0.8	6.2	4.9	4.4	0.2	0	0.1	1.2	0.6	0.9	1.9	1	0.9	7.4	6.2	5.3	0	0	0	0	0
I	1075	452	9.7	2.2	3.8	24.8	11.7	14.4	2.1	0.7	0.8	10	5.5	5.8	7.7	1.5	3.1	16.6	6.4	9.6	0.4	0.1	0.2	1.5	0.4	1.1	0.7	0.3	0.3	3.5	2	2.5	0	0	0	0.9	0.4	0.6	1	0.4	0.5	4.2	2.9	3	0	0	0	0	0
J	94	77	7.4	1.1	2.9	36.4	19.5	21.1	1.1	0	0.4	15.6	13	9.1	6.4	1.1	2.5	20.8	7.8	12.1	0	0	0	3.9	1.3	2.8	1.1	0	0.5	5.2	5.2	3.7	0	0	0	1.3	1.3	0.9	0	0	0	6.5	6.5	4.6	0	0	0	0	0
K	130	103	21.5	9.2	8.5	48.5	30.1	28.2	7.7	3.8	3	19.4	14.6	11.3	16.2	6.9	6.4	37.9	19.4	22	0.8	0.8	0.3	0	0	0	3.1	1.5	1.4	6.8	5.8	4.8	0.8	0	0.3	1	1	0.7	3.1	1.5	1.4	13.6	9.7	9.7	0	0	0	0	0
L	418	183	16.5	4.5	6.5	48.1	20.8	27.9	3.8	1.4	1.5	19.1	11.5	11.1	13.2	3.1	5.2	35	13.7	20.3	1.2	0.7	0.5	2.7	1.1	1.9	1	0.2	0.4	4.4	2.7	3.1	0.5	0.2	0.2	1.6	0	1.2	1.2	0.2	0.5	11.5	7.7	8.2	0	0	0	0	0
Average			13.4	5.3	5.3	32.6	18.9	18.9	4.7	2.1	1.8	13.1	9	7.6	9.6	3.5	3.8	23.1	11.6	13.4	1	0.4	0.4	1.6	0.9	1.2	1.7	0.7	0.8	4.6	3.6	3.3	0.3	0.1	0.2	1.1	0.7	0.8	1.8	1	0.8	6.8	4.6	4.9	0.1	0.1	0	0.2	0.1
SD			5.4	2.9	2.1	10	5.8	5.8	2.6	1.5	1	4.7	3.8	2.8	3.9	1.9	1.6	8	4.2	4.7	1.2	0.4	0.5	1.3	0.7	0.9	1.2	0.6	0.5	1.7	1.5	1.2	0.4	0.2	0.2	0.7	0.6	0.5	1.4	0.8	0.6	3.4	2.8	2.4	0.3	0.2	0.1	0.4	0.2
[truncated: 19 more columns]
